# Supplementary material for: Anticancer and Antioxidant Activities of Rhizospheric Soil Bacteria of Lophocereus marginatus
Source: Int J Microbiol. 2025 Mar 12;2025:1349429. doi: 10.1155/ijm/1349429 (PMC11987078; doi:10.1155/ijm/1349429)
Supplement: Supporting Information — Additional supporting information can be found online in the Supporting Information section. Metabolomic and chemoinformatic analyses of the methanolic extract of Paenibacillus sp. PMS-B023 using mass spectrometry. [file 1349429.f1.xlsx]

## Sheet: Hoja1
	Supplementary material: Metabolomic and chemoinformatic analyses of the methanolic extract of Paenibacillus sp. PMS-B023 using mass spectrometry.
	SMILESa	Annotation Tool	Metabolomics Standards Initiative (MSI), classification system (1,2,3 or 4)b	Compound Name	Molecular Formula	Adduct	Chemical Class	Experimental Mass (m/z)	Retention Time (minutes)	Theoretical Mass (m/z)	Mass Error (ppm)	Annotation Score
	C1=CC=C(C=C1)C[C@@H](C(=O)O)N	GNPS	2	Phenylalanine	C9H11NO2	[M + H]+	Carboxylic acids and derivatives	166.086	2.72456	166.086	-1.0753	Spectral Match
	C(C[C@@H](C(=O)O)N)CN=C(N)N	GNPS	2	Arginine	C6H14N4O2	[M + H]+	Carboxylic acids and derivatives	175.118	1.55963	175.119	-5.00056	Spectral Match
	N=C(O)NCCC[C@H](N)C(=O)O	GNPS	2	Citrulline	C6H13N3O3	[M + H]+	Carboxylic acids and derivatives	176.104	1.56458	176.103	6.29585	Spectral Match
	c1cc(ccc1C[C@@H](C(=O)O)N)O	GNPS	2	Tyrosine	C9H11NO3	[M + H]+	Carboxylic acids and derivatives	182.082	2.16297	182.081	4.98011	Spectral Match
	CN[C@@H](CC1=CNC2=CC=CC=C21)C(=O)O	GNPS	2	Abrine	C12H14N2O2	[M - CH3NH2 + H]+	Carboxylic acids and derivatives	188.071	5.05649	188.071	2.50603	Spectral Match
	CC(C)[C@H]1C(=O)N2CCC[C@H]2C(=O)N1	GNPS	2	cyclo(L-Pro-L-Val)	C10H16N2O2	[M + H]+	Carboxylic acids and derivatives	197.128	7.26944	197.128	-1.91628	Spectral Match
	CC(C)CC1N=C(O)C2CCCN2C1=O	GNPS	2	Cyclo(Pro-Leu)	C11H18N2O2	[M + H]+	Carboxylic acids and derivatives	211.144	12.6362	211.144	-0.131739	Spectral Match
	CC(C)C[C@@H](C(=O)O)NC(=O)[C@H](C(C)C)N	GNPS	2	Val-Leu	C11H22N2O3	[M - H2O + H]+	Carboxylic acids and derivatives	213.161	14.7275	213.16	3.27187	Spectral Match
	CC(CC1C(N2CC(O)CC2C(N1)=O)=O)C	GNPS	2	Cyclo(Hpro-Leu)	C11H18N2O3	[M + H]+	Carboxylic acids and derivatives	227.139	8.40825	227.139	0.253431	Spectral Match
	O=C1NC(C(=O)NC1C(C)CC)C(C)CC	GNPS	2	3,6-Di-sec-butylpiperazine-2,5-dione	C12H22N2O2	[M + H]+	Carboxylic acids and derivatives	227.176	17.2576	227.175	2.95831	Spectral Match
	C1C[C@H](N(C1)C(=O)[C@H](CC2=CN=CN2)N)C(=O)O	GNPS	2	His-Pro	C11H16N4O3	[M - H2O + H]+	Carboxylic acids and derivatives	235.119	1.91878	235.12	-2.12816	Spectral Match
	C1C[C@H](N(C1)C(=O)[C@H](CC2=CC=CC=C2)N)C(=O)O	GNPS	2	(2S)-1-[(2S)-2-azaniumyl-3-phenylpropanoyl]pyrrolidine-2-carboxylate	C14H18N2O3	[M - H2O + H]+	Carboxylic acids and derivatives	245.129	13.743	245.129	-0.00993763	Spectral Match
	CC[C@H](C)[C@@H](C(=O)N[C@@H](CC(C)C)C(=O)O)N	GNPS	2	Ile-Leu	C12H24N2O3	[M + H]+	Carboxylic acids and derivatives	245.186	16.1048	245.186	0.437921	Spectral Match
	CC(C)C1C(=O)NC(C(=O)N1)CC2=CC=CC=C2	GNPS	2	Cyclo (Val-Phe)	C14H18N2O2	[M + H]+	Carboxylic acids and derivatives	247.145	16.0461	247.144	3.93366	Spectral Match
	OC1=CC=C(CC2NC(=O)C3CCCN3C2=O)C=C1	GNPS	2	Cyclo(Tyr-Pro)	C14H16N2O3	[M + H]+	Carboxylic acids and derivatives	261.124	7.03928	261.123	2.70993	Spectral Match
	O=C(N1[C@@H]2CC(C1)O)[C@@H](CC3=CC=CC=C3)NC2=O	GNPS	2	Cyclo(Phe-4-Hyp)	C14H16N2O3	[M + H]+	Carboxylic acids and derivatives	261.124	11.094	261.123	2.70993	Spectral Match
	CC(C)C[C@H]1C(=O)N[C@H](C(=O)N1)CC2=CC=CC=C2	GNPS	2	Cyclo(Phe-Leu)	C15H20N2O2	[M + H]+	Carboxylic acids and derivatives	261.161	17.9993	261.16	5.06247	Spectral Match
	C1CC(=O)NC1C(=O)NC(CC2=CC=CC=C2)C(=O)O	GNPS	2	PyroGlu-Phe	C14H16N2O4	[M + H]+	Carboxylic acids and derivatives	277.12	12.6068	277.118	6.47015	Spectral Match
	C1CC(=O)NC1C(=O)NC(CC2=CC=C(C=C2)O)C(=O)O	GNPS	2	PyroGlu-Tyr	C14H16N2O5	[M + H]+	Carboxylic acids and derivatives	293.113	5.94416	293.113	-0.414898	Spectral Match
	CCCCCCCCCCCCCCC(NCCCC(O)=O)=O	GNPS	2	GABA-C15:0	C19H37NO3	[M + H]+	Carboxylic acids and derivatives	328.286	27.8085	328.285	4.43502	Spectral Match
	CC[C@H](C)[C@@H](C(=O)N1CCC[C@H]1C(=O)N[C@@H]([C@@H](C)CC)C(=O)O)N	GNPS	2	Ile-Pro-Ile	C17H31N3O4	[M + H]+	Carboxylic acids and derivatives	342.239	13.469	342.239	1.00377	Spectral Match
	C1CC(NC1)C(=O)NC(CC2=CC=CC=C2)C(=O)N3CCCC3C(=O)NCC(=O)O	CSI:FingerID	3	Pro-Phe-Pro-Gly	C21H28N4O5	[M + H]+	Carboxylic acids and derivatives	417.214	13.2007	417.213	2.76837	0.8538
	C1CC(N(C1)C(=O)C(CC2=CC=C(C=C2)O)N)C(=O)NC(CC3=CC=CC=C3)C(=O)O	GNPS	2	Tyr-Pro-Phe	C23H27N3O5	[M + H]+	Carboxylic acids and derivatives	426.205	14.4027	426.202	6.40311	Spectral Match
	CC(C)CC(C(=O)N1CCCC1C(=O)NC(CC2=CC=C(C=C2)O)C(=O)N3CCCC3C(=O)O)N	CSI:FingerID	3	Leu-Pro-Tyr-Pro	C25H36N4O6	[M + H]+	Carboxylic acids and derivatives	489.273	13.6339	489.271	4.56561	0.953856
	C1CC(N(C1)C(=O)C(CC2=CC=C(C=C2)O)N)C(=O)NC(CC3=CC=CC=C3)C(=O)N4CCCC4C(=O)O	CSI:FingerID	3	Tyr-Pro-Phe-Pro	C28H34N4O6	[M + H]+	Carboxylic acids and derivatives	523.259	15.8723	523.255	7.40798	0.985789
	CC[C@H](C)[C@@H]1NC(=O)[C@H](CO)NC(=O)[C@H](Cc2ccccc2)NC(=O)[C@@H](C(C)C)NC(=O)CNC(=O)[C@@H]2CCCN2C1=O	MolDiscovery	3	Dianthin E	C30H44N6O7	[M + H]+	Carboxylic acids and derivatives	601.338	17.5294	601.334	6.07354	11.4536
	CC(C)C[C@@H]1NC(=O)[C@H]([C@@H](C)O)NC(=O)[C@H](CC(C)C)NC(=O)[C@@H]2CCCN2C(=O)CNC(=O)[C@H](Cc2ccccc2)NC1=O	MolDiscovery	3	Dianthin G	C32H48N6O7	[M + H]+	Carboxylic acids and derivatives	629.368	18.7334	629.366	3.73728	20.3987
	CSCCC(NC(=O)C1CCCN1C(=O)C(CO)NC(=O)CN)C(=O)NC(Cc1ccccc1)C(=O)NC(C(=N)O)C(C)C	MolDiscovery	3	Gly-Ser-Pro-Met-Phe-Val	C29H45N7O7S	[M + H]+	Carboxylic acids and derivatives	636.312	13.6286	636.317	-8.35719	11.083
	CC(C)C(N)C(=O)N1CCCC1C(=O)NC(Cc1ccccc1)C(=O)NC(CCC(=O)O)C(=O)NC(Cc1ccccc1)C(=O)O	MolDiscovery	3	VPFEF	C33H43N5O8	[M + H]+	Carboxylic acids and derivatives	638.323	18.3598	638.318	7.26382	14.7446
	CC(C)CCCCCC=CCC(=O)N[C@@H](CC(=O)O)C(=O)N[C@@H]1C(=O)N2CCCC[C@@H]2C(=O)N[C@@H](C(C)C(=O)O)C(=O)N[C@@H](CC(=O)O)C(=O)NCC(=O)N[C@@H](CC(=O)O)C(=O)NCC(=O)N[C@H](C(C)N)C(=O)N[C@@H](C(C)C)C(=O)N2CCC[C@H]2C(=O)NC1C	MolDiscovery	3	Aspartocin D	C57H89N13O20	[M + 2H]+	Carboxylic acids and derivatives	638.828	15.3275	638.825	5.41441	10.779
	CCC(C)C1NC(=O)C2C(CCN2C(=O)C(Cc2c[nH]c3ccccc23)NC(=O)C(CC(C)C)NC)Oc2ccc(cc2)/C=C/NC1=O	MolDiscovery	3	Mauritine J	C37H48N6O5	[M + H]+	Carboxylic acids and derivatives	657.37	17.7534	657.376	-8.85139	11.6786
	CCC(C)[C@H]1NC(=O)c2ccccc2NC(=O)[C@@H]2CCCN2C(=O)[C@H]([C@@H](C)CC)NC(=O)[C@H](C)NC(=O)[C@H]([C@@H](C)O)NC(=O)[C@H](Cc2ccc(O)cc2)NC1=O	MolDiscovery	3	Talaromin B	C40H55N7O9	[M + H]+	Carboxylic acids and derivatives	778.408	11.6534	778.413	-6.84261	14.9867
	CCCCCCCCCCCC(=O)NC(C)(C)C(=O)N1C[C@@H](O)C[C@H]1C(=O)NC(CC(C)C)C(=O)N[C@H](C(=O)NC(CCC(N)=O)C(=O)N[C@H](CO)CC(C)C)C(C)C	MolDiscovery	3	Halovir D	C43H79N7O9	[M + H]+	Carboxylic acids and derivatives	838.608	26.6508	838.601	8.1956	33.0549
	CC(NC(=O)C(CCC(=N)O)NC(=O)C(NC(=O)C(NC(=O)C(NC(=O)C(NC(=O)CC(O)CCCCCCCCCCCCNC(=N)N)C(C)O)C(C)C)C(C)C)C(C)O)C(=O)O	MolDiscovery	3	Antibiotic LI-F, Parent hydroxyacid	C42H78N10O12	[M + H]+	Carboxylic acids and derivatives	915.595	23.5595	915.587	8.44485	37.3162
	CCC(C)CC(C)CCCCC[C@@H](O)CC(=O)N[C@@H](CCC(=O)O)C(=O)N[C@@H](CC(C)C)C(=O)N[C@@H](CC(C)C)C(=O)N[C@@H](C(=O)N[C@@H](CC(=O)O)C(=O)N[C@@H](CC(C)C)C(=O)N[C@@H](CC(C)C)C(=O)O)C(C)C	MolDiscovery	3	Gageostatin B	C53H95N7O14	[M + H]+	Carboxylic acids and derivatives	1054.71	28.2517	1054.7	8.62728	33.9679
	N=C(O)CCC(=O)NC1=Cc2cc(O)c(O)cc2N2C1=NCCC2C(=O)NC(CO)C(=O)NC(CCCCN)C(=O)NCC(=O)NC(CCCN(O)C=O)C(=O)NC1CCCCNC(=O)C(CO)NC(=O)C(CCCN(O)C=O)NC1=O	MolDiscovery	3	Pyoverdin Pf	C49H73N15O18	[M + H]+	Carboxylic acids and derivatives	1160.53	13.1913	1160.53	-2.58545	28.4536
	C1=CC=C(C=C1)/C=C/C(=O)O	GNPS	2	Cinnamic acid	C9H8O2	[M + H]+	Cinnamic acids and derivatives	149.061	10.7325	149.06	9.19425	Spectral Match
	C1CCN2C(=NN(C2=O)CCCN3CCN(CC3)C4=CC(=CC=C4)Cl)C1	CSI:FingerID	3	5,6,7,8-Tetrahydrotrazodone	C19H26ClN5O	[M + H]+	Diazinanes	376.19	16.5303	376.19	0.24527	0.860108
	CCC(C)C1(NC(=O)C2C=C3c4cccc5[nH]cc(c45)CC3N(C)C2)OC2(O)C3CCCN3C(=O)C(Cc3ccccc3)N2C1=O	MolDiscovery	3	Ergosedmine	C36H41N5O5	[M + H]+	Ergoline and derivatives	624.318	16.13	624.318	0.0489943	20.0912
	CCCCCCCCCC[C@H](O)[C@@H]1CC[C@H]([C@H](O)CC[C@H](O)[C@H]2CC[C@@H](CCCCC[C@H](O)CC3=C[C@@H](C)OC3=O)O2)O1	MolDiscovery	3	Parvifloracin	C35H62O8	[M + H]+	Fatty Acyls	611.453	23.3462	611.452	2.17687	24.9728
	CCCCCCCC(=O)OCC/C=C/[C@H](O)[C@H](O)[C@H]1OC(=O)/C=C\C=C\C(=O)N(C(C)=O)C(=O)/C=C(/C)CC[C@H]2O[C@@H]2[C@H]1OC(=O)NC(C)=O	MolDiscovery	3	(5S,6S,E)-6-((1S,2R,3R,6Z,8E,13Z,17R)-11-acetyl-2-((acetylcarbamoyl)oxy)-14-methyl-5,10,12-trioxo-4,18-dioxa-11-azabicyclo[15.1.0]octadeca-6,8,13-trien-3-yl)-5,6-dihydroxyhex-3-en-1-yl octanoate	C35H48N2O13	[M + H]+	Fatty Acyls	705.327	11.5961	705.323	5.89855	15.2854
	CC/C=C\C/C=C\C/C=C\CCCCCCCC(=O)O[C@H](COC(=O)CCCCCCCCCCCCCCC)CO[C@@H]1O[C@H](CO)[C@H](O)[C@H](O)[C@H]1O	MolDiscovery	3	(2S)-1-O-palmitoyl-2-O-linolenoyl-3-O-beta-D-galactopyranosylglycerol	C43H76O10	[M + H]+	Glycerolipids	753.554	26.7059	753.551	3.9166	10.8526
	CCCCC/C=C\C/C=C\C/C=C\C/C=C\CCCC(=O)O[C@H](COC(=O)CCCCCCCCCCCCCCCCCCCC)COP(=O)(O)O[C@H]1C(O)C(O)C(O)[C@@H](O)C1O	MolDiscovery	3	PI(21:0/20:4(5Z,8Z,11Z,14Z))	C50H89O13P	[M + H]+	Glycerophospholipids	929.61	24.0826	929.611	-1.37642	11.1864
	C1=CC=C2C(=C1)C(=CN2)C[C@@H](C(=O)O)N	GNPS	2	Tryptophan	C11H12N2O2	[M + H]+	Indoles and derivatives	205.097	5.12508	205.097	-0.378475	Spectral Match
	O=c1c(-c2ccc(O)cc2)coc2cc(O)ccc12	GNPS	2	Daidzein	C15H10O4	[M + H]+	Isoflavonoids	255.066	19.0191	255.065	3.494	Spectral Match
	O=c1c(-c2ccc(O)cc2)coc2cc(O)cc(O)c12	GNPS	2	Genistein	C15H10O5	[M + H]+	Isoflavonoids	271.061	23.497	271.06	3.60281	Spectral Match
	CCC1OC(=O)/C=C\C(C)C(OC2OC(C)CC(N(C)C)C2O)C(C)CC(C)C(=O)/C=C\C=C/C1(O)COC1OC(C)C(O)C(O)C1O	MolDiscovery	3	Mycinamicin XV	C35H57NO12	[M + H]+	Organooxygen compounds	684.392	12.1669	684.395	-4.78712	23.0416
	CC(=O)NC(CCCNC(=O)CC(N)CCCN)CC(=O)NC1C(NC2=NC3C(O)CNC(=O)C3N2)OC(COC(=N)O)C(OC(=N)O)C1O	MolDiscovery	3	Streptothricin 6'-Carbamoyl, N-Ac	C28H49N11O11	[M + H]+	Organooxygen compounds	716.365	12.6904	716.369	-4.88772	20.2487
	CC1OC(OC2C(C)OC(OCc3ccccc3)C3OC(C)(C)OC23)C(O)C(OCc2ccccc2)C1OC1OC(C)C(OCc2ccccc2)C(OCc2ccccc2)C1OCc1ccccc1	MolDiscovery	3	6-methyl-5-[6-methyl-3,4,5-tris(phenylmethoxy)oxan-2-yl]oxy-4-phenylmethoxy-2-[(2,2,6-trimethyl-4-phenylmethoxy-4,6,7,7a-tetrahydro-3aH-[1,3]dioxolo[4,5-c]pyran-7-yl)oxy]oxan-3-ol	C56H66O13	[M + H]+	Organooxygen compounds	947.449	13.374	947.458	-9.01597	17.5145
	Cc1c2oc3c(C)ccc(C(=O)NC4C(=O)NC(C(C)C)C(=O)N(C)CC(=O)N(C)CC(=O)N(C)C(C(C)C)C(=O)OC4C)c3nc-2c(C(=O)NC2C(=O)NC(C(C)C)C(=O)N(C)CC(=O)N(C)CC(=O)N(C)C(C(C)C)C(=O)OC2C)c(N)c1=O	MolDiscovery	3	Actinomycin II	C58H82N12O16	[M + 2H]+	Peptidomimetics	602.31	15.7872	602.306	6.99429	18.3946
	Cc1c2oc3c(C)ccc(C(=O)NC4C(=O)NC(C(C)C)C(=O)N5C(C)CC(O)C5C(=O)N(C)CC(=O)N(C)C(C(C)C)C(=O)OC4C)c3nc-2c(C(=O)OCC(O)C2NC(=O)C(C)N(C)C(=O)CN(C)C(=O)C3CC(O)CN3C(=O)C(C(C)C)NC2=O)c(N)c1=O	MolDiscovery	3	Actinomycin Y4	C61H84N12O19	[M + 2H]+	Peptidomimetics	645.305	10.4354	645.306	-1.52522	40.4686
	CCCCCC/C=C/CC(=O)NC(Cc1ccccc1)C(O)CC(=O)NC(C(=O)NC(CO)C(O)CC(=O)NC(C(=O)NC(CO)C(O)CC(=O)NC(C(=O)NC1/C=C/C(=O)NC(C(C)C)C(=O)N(C)C(Cc2ccc(O)cc2)C(=O)OC1)C(C)C)C(C)C)C(C)C	MolDiscovery	3	Thalassospiramide F	C66H101N9O17	[M + 2H]+	Peptidomimetics	646.869	20.3234	646.873	-6.1394	14.531
	CC(O)C1NC(=O)C(CCCN(O)C=O)NC(=O)C(NC(=O)C(CCCN(O)C=O)NC(=O)C(CO)NC(=O)C(CCCNC(=N)N)NC(=O)C(CO)NC(=O)[C@@H]2CCN=C3C(NC(=O)CCC(N)=O)=Cc4cc(O)c(O)cc4N32)CCCCNC(=O)C(C(C)O)NC1=O	MolDiscovery	3	Pyoverdin E	C55H84N18O21	[M + 2H]+	Peptidomimetics	667.316	11.839	667.31	8.81014	33.6998
	CC(O)C1NC(=O)C(CCCN(O)C=O)NC(=O)C(NC(=O)C(CCCN(O)C=O)NC(=O)C(CO)NC(=O)C(CCCNC(=N)N)NC(=O)C(CO)NC(=O)C2CCN=C3C(NC(=O)CCC(=N)O)=Cc4cc(O)c(O)cc4N32)CCCCNC(=O)C(C(C)O)NC1=O	MolDiscovery	3	Pyoverdin D amide	C55H84N18O21	[M + 2H]+	Peptidomimetics	667.316	9.45857	667.31	8.81014	26.8154
	C/C=C/C=C/C=C/C(=O)NC(Cc1ccccc1)C(=O)NC1COC(=O)C2CCCN2C(=O)C(C)NC(=O)C(C)N(C)C(=O)C2CCCN2C1=O	MolDiscovery	3	(2E,4E,6E)-N-[1-oxo-3-phenyl-1-[(13,16,17-trimethyl-2,6,12,15,18-pentaoxo-5-oxa-1,11,14,17-tetrazatricyclo[17.3.0.07,11]docosan-3-yl)amino]propan-2-yl]octa-2,4,6-trienamide	C37H48N6O8	[M + H]+	Peptidomimetics	705.364	20.9234	705.361	4.87338	32.7726
	C/C=C(\NC(=O)CNC(=O)C(C)C(O)/C=C\C(C)=C\C(C)CC)C(=O)N[C@H](C(=O)N[C@H](C(=O)N[C@H]1C(=O)N[C@H](COC)C(=O)NCC(=O)N[C@@H](C)C(=O)N(C)[C@@H]([C@@H](C)O)C(=O)N[C@H]([C@H](OC)c2ccc(OC3OC(C)C(O)C(O)C3O)cc2)C(=O)N2CC[C@H](Cl)C[C@H]2C(=O)OC1C(C)C)[C@@H](C)[C@@H](C)C(N)=O)[C@H](C)N	MolDiscovery	3	Mirabamide F	C72H112N13O23Cl	[M + 2H]+	Peptidomimetics	781.894	14.9223	781.891	3.41829	48.5905
	CC(C)CC(NC=O)C(=O)NC1C(=O)NC(Cc2ccccc2)C(=O)NC(C(C)C)C(=O)NC(Cc2ccc(O)cc2)C(=O)NC(Cc2c[nH]c3ccccc23)C(=O)OC1C	MolDiscovery	3	Szentiamide	C45H55N7O9	[M + H]+	Peptidomimetics	838.407	16.6543	838.413	-7.54567	37.2063
	CC(C)CC1NC(=O)C(CCC(=N)O)N(C)C(=O)C(NC(=O)C(CS(=O)(=O)O)NC(=O)C(CCCNC(=N)N)NC(=O)C(Cc2c[nH]c3ccccc23)NC(=O)C(NC(=O)C(NC(=O)C2CCCN2C(=O)C(Cc2ccccc2)NC(=O)C(C)NC=O)C(C)C)C(C)(C)C)C(C)OC(=O)CN(C)C(=O)C(CC(=N)O)NC(=O)C(C(C)O)NC1=O	MolDiscovery	3	Discodermin B	C76H114N20O22S	[M + 2H]+	Peptidomimetics	846.418	14.5714	846.414	4.6512	36.3981
	CC(C)CC1NC(=O)C(NC(=O)c2ncccc2O)C(C)OC(=O)C(c2ccccc2)N(C)C(=O)C(C)NC(=O)C(C(C)C(C)C)N(C)C(=O)CN(C)C(=O)C2C[C@@H](O)CN2C1=O	MolDiscovery	3	Viridogrisein I	C44H62N8O11	[M + H]+	Peptidomimetics	879.459	11.6946	879.461	-2.27959	32.8251
	CC[C@@H](C)[C@@H]1NC(=O)[C@@H](Cc2ccccc2)NC(=O)[C@@H](NC(=O)C[C@H](O)CCCCCCCCCCCCCCCCNC(=N)N)[C@@H](C)OC(=O)[C@H](CC(=O)O)NC(=O)[C@H](CCN)NC1=O	MolDiscovery	3	Circulocin alpha	C47H79N9O10	[M + H]+	Peptidomimetics	930.594	22.2362	930.602	-8.80054	70.417
	CCC(C)[C@@H]1NC(=O)[C@@H](NC(=O)CC(O)CCCCCCCCCCCCNC(=N)N)C(C)OC(=O)[C@H](C)NC(=O)[C@H](CCC(N)=O)NC(=O)[C@H]([C@H](C)O)NC(=O)[C@@H](CCc2ccccc2)NC1=O	MolDiscovery	3	LI-F07b	C48H80N10O11	[M + H]+	Peptidomimetics	973.611	23.765	973.608	3.07784	32.5739
	CCCC(=O)NC(CC(=O)O)C(=O)NC1C(=O)NC(CCCCC(=N)N)C(=O)NC2CCC(O)C(C2=O)N(Cc2ccccc2)C(=O)N(C)C(Cc2ccc(O)cc2)C(=O)NC(C(C)C)C(=O)OC1C	MolDiscovery	3	Cyanopeptolin CP978	C48H67N9O13	[M + H]+	Peptidomimetics	978.486	11.1788	978.493	-7.18784	38.1963
	CC(C)CCCCCCCCC[C@@H]1CC(=O)N[C@H](C(=O)N[C@H](C(=O)N[C@@H](C(=O)N[C@H](C(=O)N[C@H](C(=O)N[C@@H](C(=O)N[C@H](C(=O)O1)CC(C)C)CC(C)C)CC(=O)O)C(C)C)CC(C)C)CC(C)C)CCC(=O)O	GNPS	2	Surfactin C	C53H93N7O13	[M + H]+	Peptidomimetics	1036.7	28.7527	1036.69	9.32185	Spectral Match
	CC[C@H](C)[C@H](NC(=O)[C@H](CC(=O)O)NC(=O)[C@H](CC(N)=O)NC(=O)[C@H](Cc1ccccc1)NC(=O)[C@@H](NC(=O)[C@H](Cc1ncc[nH]1)NC(=O)[C@@H](N)Cc1ccc(O)cc1)[C@@H](C)CC)C(=O)N[C@@H](CCCCN)C(=O)O	MolDiscovery	3	Tyr-His-Ile-Phe-Asn-Asp-Ile-Lys	C50H72N12O13	[M + H]+	Peptidomimetics	1049.54	13.9309	1049.54	-1.31521	21.5334
	CCCCCCCC(=O)N[C@@H](CCC(=O)O)C(=O)N[C@@H]1C(=O)N[C@@H](CCCNC(=N)N)C(=O)N[C@H]2CC[C@@H](O)N(C2=O)[C@@H](Cc2ccccc2)C(=O)N(C)[C@@H](Cc2ccc(O)cc2)C(=O)N[C@@H](C(C)C)C(=O)O[C@@H]1C	MolDiscovery	3	Micropeptin LH1048	C52H76N10O13	[M + H]+	Peptidomimetics	1049.57	14.4896	1049.57	3.30374	41.8021
	CC1C(O)C2(OC(C)=O)C(C3\\C=C(CO)/CC4C(\\C=C(C)/C4=O)C13O)C2(C)C	GNPS	2	7b,9-Dihydroxy-3-(hydroxymethyl)-1,1,6,8-tetramethyl-5-oxo-1,1a,1b,4,4a,5,7a,7b,8,9-decahydro-9ah-cyclopropa[3,4]benzo[1,2-e]azulen-9a-yl acetate	C22H30O6	[M + ACN + H]+	Prenol lipids	432.241	26.4318	432.239	5.52312	Spectral Match
	C/C=C(/C)C(=O)OC1C(C)OC(Oc2c(C(C)C)ccc(C)c2O)C(O)C1OC1OC(C)C(OC(=O)CC(C)C)C(O)C1O	MolDiscovery	3	p-Mentha-1,3,5-triene-2,3-diol, 3-O-[3-Methylbutanoyl-(4)-D-fucopyranosyl-(1-3)-4-O-angeloyl-6-deoxy-D-glucopyranoside]	C32H48O12	[M + H]+	Prenol lipids	625.321	16.0717	625.322	-1.24252	25.0988
	CC[C@H](O)[C@@]1(CC)C[C@@H](C)[C@](O)([C@]2(C)C[C@H](C)[C@@H]([C@@H](CC)C(=O)[C@@H](C)[C@@H](O)[C@H](C)[C@H]3O[C@@](O)([C@H](C)C(=O)O)[C@H](C)C[C@@H]3C)O2)O1	MolDiscovery	3	E'Ferensimycin B'	C35H62O10	[M + H]+	Prenol lipids	643.442	24.535	643.441	0.779893	10.2469
	CCC(C(=O)C(C)C(O)C(C)CCC(=O)CC(O)CC(=O)CCCNC(C)=O)C1OC(CC)(C2CCC(O)(CC)C(C)O2)CC1C	MolDiscovery	3	N-[15-[5-ethyl-5-(5-ethyl-5-hydroxy-6-methyloxan-2-yl)-3-methyloxolan-2-yl]-6,12-dihydroxy-11,13-dimethyl-4,8,14-trioxoheptadecyl]acetamide	C36H63NO9	[M + H]+	Prenol lipids	654.459	21.1903	654.457	2.31856	21.5577
	CCCC(=O)OC[C@H]1O[C@@H](O[C@H]2[C@H](Oc3ccc([C@@H]4CC(=O)NCCCN(C(=O)[C@@H](C)CC)C[C@H](OC(C)=O)CCN4)cc3)O[C@@H](C)[C@H](O)[C@H]2O)[C@H](O)[C@@H](O)[C@@H]1O	MolDiscovery	3	Meehanine K	C39H61N3O15	[M + H]+	Saccharolipids	812.421	14.6441	812.417	4.34719	23.746
	CC(/C=C/C(O)C(C)(O)C1CCC2(C)C3CC=C4C(CC(O)C(OC5OC(CO)C(O)C(O)C5O)C4(C)C)C3(C)C(=O)CC12C)CO	MolDiscovery	3	2,3,20,22,26-Pentahydroxycucurbita-5,23-dien-11-one, 3-O-D-Glucopyranoside	C36H58O11	[M + H]+	Steroids and steroid derivatives	667.407	19.8564	667.405	2.82785	12.0099
	a The molecular structure can be retrieved using the SMILES code in the following online platform https://cdb.ics.uci.edu/cgibin/Smi2DepictWeb.py
	b This system of annotation/identification (level 1, 2,3 or 4) of metabolites is according to the Metabolomics Standards Initiative Classification System published by Sumner et al., Metabolomics. 2007. 3(3):211-221 doi: 10.1007/s11306-007-0082-2
	c The exact position of insaturations and absolute configuration could not be determined.
